# Supplementary material for: A new species of Chlamydia isolated from Siamese crocodiles (Crocodylus siamensis)
Source: PLoS One. 2021 May 27;16(5):e0252081. doi: 10.1371/journal.pone.0252081 (PMC8158970; doi:10.1371/journal.pone.0252081)
Supplement: S1 Table — (XLSX) [file pone.0252081.s002.xlsx]

## Sheet: Sheet1
AE001273.1 C. trachomatis	1
AE002160.2 C. muridarum	0.9838	1
AE009440.1 C. pneumoniae	0.938	0.9438	1
AE015925.1 C. caviae	0.9534	0.9599	0.9554	1
AP006861.1 C. felis	0.9502	0.958	0.9528	0.9851	1
CP002586.1 C. psittaci	0.9512	0.9577	0.9616	0.9921	0.9863	1
CP002608.1 C. pecorum	0.9493	0.9545	0.9571	0.9616	0.959	0.9642	1
CP024084.1 C. abortus	0.9509	0.9567	0.9586	0.9922	0.9825	0.9967	0.9616	1
CP060791.1 C. crocodili	0.9516	0.9573	0.9555	0.9948	0.9851	0.9947	0.9616	0.9935	1
LS992154.1 C. poikilothermis	0.9532	0.9584	0.9571	0.9948	0.9837	0.9934	0.9616	0.9928	0.9974	1
	AE001273.1 C. trachomatis	AE002160.2 C. muridarum	AE009440.1 C. pneumoniae	AE015925.1 C. caviae	AP006861.1 C. felis	CP002586.1 C. psittaci	CP002608.1 C. pecorum	CP024084.1 C. abortus	CP060791.1 C. crocodili	LS992154.1 C. poikilothermis
