# Supplementary material for: A new species of Chlamydia isolated from Siamese crocodiles (Crocodylus siamensis)
Source: PLoS One. 2021 May 27;16(5):e0252081. doi: 10.1371/journal.pone.0252081 (PMC8158970; doi:10.1371/journal.pone.0252081)
Supplement: S2 Table — (XLSX) [file pone.0252081.s003.xlsx]

## Sheet: Sheet1
AE001273.1 C. trachomatis	1
AE002160.2 C. muridarum	0.9787	1
AE009440.1 C. pneumoniae	0.928	0.9361	1
AE015925.1 C. caviae	0.9257	0.9319	0.9671	1
AP006861.1 C. felis	0.9236	0.9299	0.9689	0.985	1
CP002586.1 C. psittaci	0.9261	0.9345	0.971	0.9839	0.9856	1
CP002608.1 C. pecorum	0.9181	0.925	0.9605	0.955	0.9563	0.9614	1
CP024084.1 C. abortus	0.9247	0.933	0.9689	0.9809	0.9826	0.9948	0.9608	1
CP060791.1 C. crocodili	0.9236	0.9282	0.9678	0.9921	0.9874	0.9846	0.956	0.9802	1
LS992154.1 C. poikilothermis	0.9247	0.9295	0.9682	0.9911	0.987	0.9856	0.956	0.9812	0.9976	1
	AE001273.1 C. trachomatis	AE002160.2 C. muridarum	AE009440.1 C. pneumoniae	AE015925.1 C. caviae	AP006861.1 C. felis	CP002586.1 C. psittaci	CP002608.1 C. pecorum	CP024084.1 C. abortus	CP060791.1 C. crocodili	LS992154.1 C. poikilothermis
